# Supplementary material for: Effects of Staphylococcus aureus Bacteriophage K on Expression of Cytokines and Activation Markers by Human Dendritic Cells In Vitro
Source: Viruses. 2018 Nov 8;10(11):617. doi: 10.3390/v10110617 (PMC6266804; doi:10.3390/v10110617)
Supplement: Supplementary file 1 [file viruses-10-00617-s001.zip]

Archive with 3 entries (2 files):
- supplementarys-final/
- supplementarys-final/viruses-372358-Figure. S1.pdf
- supplementarys-final/viruses-372358-supplementary.xlsx
