# Supplementary material for: Effects of Staphylococcus aureus Bacteriophage K on Expression of Cytokines and Activation Markers by Human Dendritic Cells In Vitro
Source: Viruses. 2018 Nov 8;10(11):617. doi: 10.3390/v10110617 (PMC6266804; doi:10.3390/v10110617)
Supplement: Supplementary file 1 [file viruses-10-00617-s001.zip › supplementarys-final/viruses-372358-supplementary.xlsx]

## Sheet: Experiment 1 p values
	ANOVA p values									Welch's paired t-test p values
	IL-6	IL-8	RANTES	MHC I	MHC II	CD86				IL-6	IL-8	RANTES	MHC I	MHC II	CD86
Overall	<0.0001	<0.0001	<0.0001	<0.0001	<0.0001	<0.0001		Day 1	PBS-Phage	0.00863682	0.334772	0.0303511	0.826244	0.0949739	0.955905
Day 1	<0.0001	<0.0001	<0.0001	0.3652	0.0009	0.0001			PBS-TNF	0.00179209	0.00226175	0.00802063	0.151296	0.0287001	0.0024656
Day 2	0.0005	0.0003	0.0031	0.0002	0.261	<0.0001			Phage-TNF	0.00156381	0.00228558	0.0056941	0.342021	0.023514	0.00226577
Day 3	<0.0001	<0.0001	<0.0001	<0.0001	0.7317	<0.0001		Day 2	PBS-Phage	0.00116193	0.139135	0.934996	0.978143	0.248817	0.940124
									PBS-TNF	0.0266936	0.0223499	0.047954	0.0116857	0.130054	0.000701317
									Phage-TNF	0.0302007	0.0221866	0.0373836	0.00311957	0.892279	0.00821615
								Day 3	PBS-Phage	0.311096	0.322117	0.0940423	0.121611	0.92997	0.00996696
									PBS-TNF	<0.001	0.00174529	0.00241465	<0.001	0.57774	0.00129641
									Phage-TNF	0.00174721	0.0064574	0.00362128	0.000569195	0.411933	0.00524048
									Bonferroni correction α = 0.0167, bold = p<α

## Sheet: Experiment 2 p values
	ANOVA p values										Welch's paired t-test p values
	IL-6	IL-8	RANTES	MHC I	MHC II	CD86	CD80				IL-6	IL-8	RANTES	MHC I	MHC II	CD80	CD86
Overall	<0.0001	<0.0001	<0.0001	<0.0001	<0.0001	<0.0001	<0.0001		Day 1	PBS-Dialyzed Phage	0.00183501	0.0450988	0.0144713	0.991472	0.483684	0.00238306	0.0150104
Day 1	<0.0001	<0.0001	<0.0001	0.18	0.0006	0.0006	<0.0001			PBS-Non-dialyzed Phage	0.0101342	0.912914	0.0507494	0.888799	0.481544	<0.001	0.032246
Day 2	<0.0001	<0.0001	<0.0001	<0.0001	0.0008	<0.0001	<0.0001			PBS-TNF	0.00184801	0.00184153	0.00102173	0.132839	0.00206599	0.00254962	0.160827
Day 3	<0.0001	<0.0001	<0.0001	<0.0001	0.0033	<0.0001	<0.0001			Dialyzed Phage-Non-dialyzed Phage	0.024327	0.0463403	0.740518	0.875269	0.946164	0.373153	0.420034
Day 4	<0.0001	<0.0001	<0.0001	<0.0001	0.213	<0.0001	<0.0001			Non-dialyzed Phage-TNF	0.0018745	0.00183984	<0.001	0.175272	0.00679687	0.0257652	0.0191726
										Dialyzed Phage-TNF	0.00225642	0.00184867	<0.001	0.12668	0.0043075	0.0382317	0.0097741
									Day 2	PBS-Dialyzed Phage	0.113769	0.206454	0.0129773	0.385571	0.0128968	0.112437	0.225687
										PBS-Non-dialyzed Phage	0.0974097	0.341094	0.429367	0.0455001	0.879836	0.080471	0.968006
										PBS-TNF	0.0089412	<0.001	0.0109887	<0.001	0.0638982	<0.001	<0.001
										Dialyzed Phage-Non-dialyzed Phage	0.32864	0.232772	0.427162	0.306369	0.0143426	0.259827	0.239337
										Non-dialyzed Phage-TNF	0.00884853	<0.001	0.0107261	<0.001	0.065276	0.00796353	<0.001
										Dialyzed Phage-TNF	0.00873987	<0.001	0.0108114	0.00147469	0.0145832	0.00147826	0.00314739
									Day 3	PBS-Dialyzed Phage	0.102513	0.156306	0.00829079	0.0226395	0.0339258	0.0390408	0.0892622
										PBS-Non-dialyzed Phage	0.172329	0.243372	0.609421	0.215187	0.0834649	0.31126	0.137116
										PBS-TNF	0.00554249	0.011191	0.00293149	<0.001	0.490669	0.00194764	0.00226479
										Dialyzed Phage-Non-dialyzed Phage	0.944363	0.714394	0.291185	0.0422162	0.0923069	0.155226	0.54064
										Non-dialyzed Phage-TNF	0.00526262	0.0112429	0.00285049	<0.001	0.0159805	0.0017638	0.00242924
										Dialyzed Phage-TNF	0.00544949	0.0112729	0.00288942	<0.001	0.00874372	0.00200909	<0.001
									Day 4	PBS-Dialyzed Phage	0.0030526	0.0860393	0.00983317	0.0513037	0.109216	0.0183873	0.653722
										PBS-Non-dialyzed Phage	0.24366	0.374362	0.583408	0.131071	0.0174057	0.273514	0.069184
										PBS-TNF	0.00325909	0.01595	0.00242638	<0.001	0.223332	<0.001	<0.001
										Dialyzed Phage-Non-dialyzed Phage	0.88213	0.725768	0.756695	0.298648	0.736954	0.156441	0.366689
										Non-dialyzed Phage-TNF	0.00293844	0.0159983	0.00222268	<0.001	0.00323289	<0.001	<0.001
										Dialyzed Phage-TNF	0.0033377	0.0160898	0.00240032	<0.001	0.22823	0.00106638	<0.001
										Bonferroni correction α = 0.0083, bold = p<α
